# Supplementary material for: Genomic Predictors of Platinum Resistance and Survival in High-Grade Serous Ovarian Carcinoma: Insights from an Explorative Targeted Next-Generation Sequencing Analysis
Source: Cancers (Basel). 2026 Apr 28;18(9):1390. doi: 10.3390/cancers18091390 (PMC13163086; doi:10.3390/cancers18091390)
Supplement: Supplementary file 1 [file cancers-18-01390-s001.zip]

Archive with 6 entries (6 files):
- cancers-4207418-supplementary.pdf
- Supplementary File S1.xlsx
- Supplementary File S2.xlsx
- Supplementary File S3.xlsx
- Supplementary File S4.xlsx
- Supplementary File S5.xlsx
