# Supplementary material for: Genomic Predictors of Platinum Resistance and Survival in High-Grade Serous Ovarian Carcinoma: Insights from an Explorative Targeted Next-Generation Sequencing Analysis
Source: Cancers (Basel). 2026 Apr 28;18(9):1390. doi: 10.3390/cancers18091390 (PMC13163086; doi:10.3390/cancers18091390)
Supplement: Supplementary file 1 [file cancers-18-01390-s001.zip › Supplementary File S1.xlsx]

## Sheet: Foglio1
	ID	Age (Years)	Height (cm)	Weight (kg)	Ascitic fluid (1=YES; 0=NO)	Peritoneal Carcinosis (1=YES; 0=NO)	Mean Diameter (mm)	Volume (mm^3)	STAGE	OS (months)	DEATH (1=YES; 0=NO)	RELAPSE (1=YES; 0=NO)
GROUP A	1_OC_A	35	155	68	0	0	60.5	101.92	IIIB	24	1	1
	2_OC_A	46	155	75	0	0	93	384.168	IA	60	0	1
	3_OC_A	71	158	64	1	1	75	224	III	60	0	1
	6_OC_A	56	168	70	1	0	200	202.005	IIIA	60	0	0
	7_OC_A	63	172	75	1	0	70	171.5	IIIA	60	0	0
	11_OC_A	68	157	55	0	1	82	204.8	IIIC	60	0	0
	13_OC_A	53	157	51	1	0	48	46.2275	III	60	0	0
	15_OC_A	44	168	60	0	0	228.5	6249.6	IIIC	30	1	1
	16_OC_A	51	165	59	1	0	150	1296	IIIA	60	0	0
GROUP B	7_OC_B	68	158	56	1	1	92.5	384.75	IIIC	5	1	1
	8_OC_B	66	150	80	1	0	80	220.5	IIIA	12	1	1
	9_OC_B	76	157	82	1	1	65	126	IIIC	11	1	1
	10_OC_B	60	162	59	1	0	77.5	225	IIIA	25	1	1
	11_OC_B	66	160	70	1	1	175	2250	IIIB	20	1	1
	12_OC_B	81	150	68	1	1	82.5	315.875	IIIB	60	0	1
	13_OC_B	63	160	98	1	1	85	288	IIIA	60	0	1
	14_OC_B	44	162	60	0	0	75	224	IIC	60	0	1
GROUP C	1_OC_C	52	172	74	1	1	100	544.5	IIIC	3	1	1
	2_OC_C	65	157	76	0	1	98	547.2	IIIC	20	1	1
	3_OC_C	65	165	54	1	0	90	432	IIIB	9	1	1
	4_OC_C	71	160	67	1	1	75	224	IIIC	5	1	0
	5_OC_C	74	158	64	0	0	80	256	IIA	8	1	1
	6_OC_C	88	174	88	1	0	80	180	IIIC	1	1	0
	7_OC_C	56	165	85	0	1	105	648	IIIC	2	1	1
