# Supplementary material for: Genomic Predictors of Platinum Resistance and Survival in High-Grade Serous Ovarian Carcinoma: Insights from an Explorative Targeted Next-Generation Sequencing Analysis
Source: Cancers (Basel). 2026 Apr 28;18(9):1390. doi: 10.3390/cancers18091390 (PMC13163086; doi:10.3390/cancers18091390)
Supplement: Supplementary file 1 [file cancers-18-01390-s001.zip › Supplementary File S2.xlsx]

## Sheet: Metrics
	ID	READS	MAPPED READS	ON TARGET (%)	DEPTH	UNIFORMITY	VARIANTS
GROUP A	1_OC_A	14778945	14486084	96.80	822.3	82.4	1533
	2_OC_A	17671710	17449561	98.04	976.2	78.27	1269
	3_OC_A	13311841	13058861	97.03	752.2	87.03	1571
	6_OC_A	5327359	5242857	95.69	287.7	76.16	2331
	7_OC_A	11196276	11043486	97.58	650.6	88.99	1583
	11_OC_A	10225878	9971544	91.91	518.2	62.17	1930
	13_OC_A	19968170	19177227	95.03	1047	87.66	1500
	15_OC_A	12392978	12275429	92.84	671	60.18	6566
	16_OC_A	43509237	40164372	89.81	2029	73.71	4585
GROUP B	7_OC_B	10814046	10591318	97.72	619	90.18	1555
	8_OC_B	11338196	11116626	97.24	642.5	88.02	1737
	9_OC_B	17542096	17244210	97.22	1000	85.25	1388
	10_OC_B	11261803	11221384	99.01	685.2	86.2	1200
	11_OC_B	16425348	16102866	97.30	901.4	80.5	1292
	12_OC_B	16884837	16622926	98.59	1028	95.91	1202
	13_OC_B	11461114	11363815	98.87	701.3	93.98	1183
	14_OC_B	11605288	11522746	98.81	716.7	95.64	1300
GROUP C	1_OC_C	11299213	9972810	93.56	543.9	86.1	4477
	2_OC_C	10044588	9570676	96.15	543.6	79.81	5339
	3_OC_C	9451022	9422812	98.33	577.3	91.96	1622
	4_OC_C	13425369	13154183	97.94	769.1	81.19	2868
	5_OC_C	12130822	11903121	97.75	699	90.62	2251
	6_OC_C	12536334	12350471	98.13	728.8	84.13	1608
	7_OC_C	20987275	20735939	98.65	1266	94.29	1169
Peripheral blood pool samples	PBL001	10370229	10074988	95.73	587.4	90.57	1154
	PBL002	7358438	7223804	97.36	434.2	90.48	1145
	PBL003	9187464	8982028	96.75	532	91.09	1236
	PBL004	9605157	9381890	96.51	552.6	91.51	1228
