# Supplementary material for: Genomic Predictors of Platinum Resistance and Survival in High-Grade Serous Ovarian Carcinoma: Insights from an Explorative Targeted Next-Generation Sequencing Analysis
Source: Cancers (Basel). 2026 Apr 28;18(9):1390. doi: 10.3390/cancers18091390 (PMC13163086; doi:10.3390/cancers18091390)
Supplement: Supplementary file 1 [file cancers-18-01390-s001.zip › Supplementary File S3.xlsx]

## Sheet: Horak et al. criteria
Criteria for evidence of oncogenicity of somatic variants
Category	Evidence	Criteria
Very Strong (8 points)	OVS1	Null variant (nonsense, frameshift, canonical ±1 or 2 splice sites, initiation codon, single or multi-exon deletion) in a bona fide tumor suppressor gene.
Strong (4 points)	OS1	Same amino acid change as a previously established oncogenic variant.
	OS2	Well-established in vitro or in vivo functional studies supportive of an oncogenic effect of the variant.
	OS3	Located in one of the hotspots in cancerhotspots.org with at least 50 samples with a somatic variant at the same amino acid position, and the same amino acid change count in cancerhotspots.org in at least 10 samples.
Moderate (2 points)	OM1	Located in a critical and well-established part of a functional domain (e.g., active site of an enzyme).
	OM2	Protein length changes as a result of in-frame deletions/insertions in a known oncogene, or tumor suppressor gene or stop-loss variants in a known tumor suppressor gene.
	OM3	Located in one of the hotspots in cancerhotspots.org with less than 50 samples with a somatic variant at the same amino acid position, and the same amino acid change count in cancerhotspots.org is at least 10.
	OM4	Missense variant at an amino acid residue where a different missense variant determined to be oncogenic.
Supporting (1 point)	OP1	Computational evidence of an oncogenic effect if REVEL score ≥ 0.5
	OP2	Somatic variant in a gene in a malignancy with a single genetic etiology.
	OP3	Located in one of the hotspots in cancerhotspots.org and the particular amino acid change count in cancerhotspots.org is below 10.
	OP4	Absent from controls (or at an extremely low frequency) in Genome Aggregation Database (gnomAD).
Criteria for evidence of benign impact of somatic variants
Category	Evidence	Criteria
Very strong (−8 points)	SBVS1	Minor allele frequency is >5% in Genome Aggregation Database (gnomAD) in any of 5 general continental populations: African, East Asian, European (Non-Finnish), Latino, and South Asian.
Strong (−4 points)	SBS1	Minor allele frequency is >1% in Genome Aggregation Database (gnomAD) in any of 5 general continental populations: African, East Asian, European (Non-Finnish), Latino, and South Asian.
	SBS2	Well-established in vitro or in vivo functional studies show no oncogenic effects.
Supporting (-1 point)	SBP1	All utilized lines of computational evidence suggest no impact of a variant.
	SBP2	A synonymous (silent) variant for which splicing prediction algorithms predict no impact to the splice consensus sequence nor the creation of a new splice site AND the nucleotide is not highly conserved.
CLASSIFICATION	Score Range
Oncogenic	≥ 10
Likely Oncogenic	6 – 9
Variant of Uncertain Significance (VUS)	0 – 5
Likely Benign	−1 to − 6
Benign	≤ - 7
Adapted from ( Horak et al., 2022)

## Sheet: Table 2 Acronyms
Gene Symbol	Full Name	Function
TP53	Tumor protein p53	Transcription factor
PDE4DIP	Phosphodiesterase 4D interacting protein	Anchoring protein
TET2	Ten-Eleven Translocation 2	Methylcytosine dioxygenase
RNF213	Ring Finger Protein 213	E3 ubiquitin ligase
FGFR4	Fibroblast Growth Factor Receptor 4	Receptor tyrosine kinase
TAF1L	TATA-box Binding Protein Associated Factor 1 Like	Transcription regulator
ERBB3	Erb-B2 Receptor Tyrosine Kinase 3	Tyrosine protein kinase
ARID1A	AT-Rich Interaction Domain 1A	Subunit of the SWI/SNF chromatin remodeling complex
FN1	Fibronectin 1	Glycoprotein
SYNE1	Spectrin Repeat Containing Nuclear Envelope Protein 1	Multi-isomeric modular protein
NUMA1	Nuclear Mitotic Apparatus Protein 1	Microtubule (MT)-binding protein
IGF2R	Insulin Like Growth Factor 2 Receptor	Receptor
PLAG1	Pleomorphic Adenoma Gene 1	Transcription factor
MLL2	Lysine Methyltransferase 2D	Histone methyltransferase
NLRP1	NLR Family Pyrin Domain Containing 1	Sensor component of the NLRP1 inflammasome
HNF1A	Hepatocyte Nuclear Factor 1-Alpha	Transcription factor
WAS	WASP Actin Nucleation Promoting Factor	Effector protein for Rho-type GTPases
NOTCH4	Neurogenic locus notch homolog protein 4	Membrane receptor
TNK2	Tyrosine Kinase Non Receptor 2	Tyrosine kinase
MLL3	Lysine Methyltransferase 2C	Histone methyltransferase
MYH11	Myosin Heavy Chain 11	Muscle contraction
KAT6B	Lysine Acetyltransferase 6B	Histone acetyltransferase
EP400	E1A Binding Protein P400	Component of the NuA4 histone acetyltransferase complex
MBD1	Methyl-CpG Binding Domain Protein 1	Transcriptional repressor
PARP1	Poly(ADP-Ribose) Polymerase 1	Poly-ADP-ribosyltransferase
BCL11A	B-cell lymphoma/leukemia 11A	Transcription factor
NOTCH1	Neurogenic locus notch homolog protein 1	Membrane receptor
MN1	Meningioma (disrupted in balanced translocation) 1	Transcriptional regulator
