# Supplementary material for: Genomic Predictors of Platinum Resistance and Survival in High-Grade Serous Ovarian Carcinoma: Insights from an Explorative Targeted Next-Generation Sequencing Analysis
Source: Cancers (Basel). 2026 Apr 28;18(9):1390. doi: 10.3390/cancers18091390 (PMC13163086; doi:10.3390/cancers18091390)
Supplement: Supplementary file 1 [file cancers-18-01390-s001.zip › Supplementary File S4.xlsx]

## Sheet: 41 patients out of 405
Gene	MutSig(Q-value)	# Mut	#	Profiled Samples	Freq	Is Cancer Gene (source: OncoKB)
TAF1		9	8	405	2.0%	Yes
KAT6B		6	6	405	1.5%	Yes
PIK3CA		6	6	405	1.5%	Yes
TET1		5	5	405	1.2%	Yes
FANCC		4	2	405	0.5%	Yes
NCOA2		4	4	405	1.0%	Yes
NRAS		4	4	405	1.0%	Yes
MLLT10		3	3	405	0.7%	Yes
FANCA		2	2	405	0.5%	Yes
TOP1		2	2	405	0.5%	Yes
ATF1		1	1	405	0.2%	Yes

## Sheet: 37 pts out 405 pts BRCA WT
Gene	MutSig(Q-value)	# Mut	#	Profiled Samples	Freq	Is Cancer Gene (source: OncoKB)
TAF1		8	7	37	18.9%	Yes
KAT6B		5	5	37	13.5%	Yes
PIK3CA		5	5	37	13.5%	Yes
TET1		5	5	37	13.5%	Yes
NRAS		4	4	37	10.8%	Yes
MLLT10		3	3	37	8.1%	Yes
NCOA2		3	3	37	8.1%	Yes
FANCA		2	2	37	5.4%	Yes
TOP1		2	2	37	5.4%	Yes
ATF1		1	1	37	2.7%	Yes
FANCC		1	1	37	2.7%	Yes
